# Supplementary material for: Four Prognosis-Associated lncRNAs Serve as Biomarkers in Ovarian Cancer
Source: Front Genet. 2021 Jul 2;12:672674. doi: 10.3389/fgene.2021.672674 (PMC8336869; doi:10.3389/fgene.2021.672674)
Supplement: Supplementary Table 1 — Baseline characteristic of patients with ovarian cancer. [file Table_1.XLSX]

## Sheet: Sheet1
Supplementary Table 1 Baseline characteristic of patients with ovarian cancer
	TCGA	GEO	Our Cohort
Age
<=60	229	Unknown	21
>60	188	Unknown	12
Grade
Grade I	1	26	2
Grade II	47	64	4
Grade III	359	60	15
Grade IV	1	0	0
Unknown	9	0	12
FIGO stage
I	1	0	11
II	24	0	5
III	327	124	10
IV	63	26	5
Unknown	2	0	2
